# Supplementary material for: Quantity and Variety of Fruit and Vegetable Intake with Changes in Measures of Adiposity among Community-Dwelling Chinese Older Adults
Source: Nutrients. 2023 Sep 22;15(19):4096. doi: 10.3390/nu15194096 (PMC10574446; doi:10.3390/nu15194096)
Supplement: Supplementary file 1 [file nutrients-15-04096-s001.zip]

Archive with 1 entries (1 files):
- nutrients-2590373-supplementary.pdf
